# Supplementary material for: Migration Ecology and Protection of Stopover Sites of the Whimbrels Along China's Coastal
Source: Ecol Evol. 2025 Aug 8;15(8):e71890. doi: 10.1002/ece3.71890 (PMC12333071; doi:10.1002/ece3.71890)
Supplement: Supplementary file 2 — Table S1: Tracking information of Whimbrel in this study. Table S2: Information of stopover sites of the labeled individuals in Hangzhou Bay in this study. Table S3: Data of Whimbrel's stopover sites from literatures and our study. Table S4: Information on the re‐used stopover sites by the Whimbrel along the coast of China. Table S5: Comparison of the duration time in re‐used stopover sites and non‐repeatedly used stopover sites. [file ECE3-15-e71890-s002.xlsx]

## Sheet: TS1
Table S1 Tracking information of Whimbrel in this study. N1: Hangzhou Bay to breeding area, S: breeding area to non-breeding area, N2: non-breeding area to Hangzhou Bay, ‘: duplicated period.
Year	Individual	Breeding population	Date	Numbers of tracking data	Phase
2018	6063	East	2018/05/16-2019/04/20	388	N1-S
2019	B119	West	2019/04/22-2020/05/20	963	N1-S-N2
2019	B123	West	2019/04/18-2019/10/26	434	N1-S
2019	B128	East	2019/04/19-2019/12/2	554	N1-S
2019	L103	East	2019/04/12-2021/09/01	833	N1-S-N2-N1’-S’
2019	Q127	West	2019/04/10-2021/04/10	742	S-N2-N1-S’
2023	603G06	West	2023/04/26-2023/11/17	635	N1-S
2023	630G06	West	2023/04/18-2024/06/03	1055	N1-S-N2
2023	632G06	East	2023/04/18-2024/05/21	1093	N1-S-N2
2023	636G06	East	2023/04/28-2024/05/20	673	N1-S-N2
2023	637G06	East	2023/04/27-2024/05/06	1697	N1-S-N2
2023	647G06	West	2023/04/26-2024/05/19	493	N1-S-N2
2023	638G06	Kamchatka peninsula	2023/04/25-2024/05/17	576	N1-S-N2

## Sheet: TS2
Table S2 Information of stopover sites of the labeled individuals in Hangzhou Bay in this study.
Area	Location	Longitude	Latitude	Stopover duration	N phase	S phase	Both N and S phase
Southeast Asia	Unnamed island	114.42	-5.54	20.53		√
	Indonesia Tomohon	124.61	1.42	9.55		√
	Philippine Rizal	117.51	8.88	4.65		√
	Philippine Casiguran	122.13	16.26	8		√
East Sea-Yellow Sea coastal area	Wenchang, Hainan	110.85	19.62	3.42	√
	Tainan, Taiwan	120.14	22.97	2.65	√
	Zhangzhou, Fujian	117.33	23.72	9.29	√
	Quanzhou, Fujian	118.68	24.68	2.15	√
	Fujian Putian	118.92	25.26	22.98		√
	Longgang, Wenzhou, Zhejiang	120.61	27.59	3.33	√
	Xuanmen Bay, Yueqing, Zhejiang	121.16	28.28	5.8	√
	Hangzhou Bay, Ningbo, Zhejiang	120.97	30.15	18.76	12+6	10	√
	Yangpu, Shanghai	121.56	31.28	5.1		√
Bohai Sea-Yellow Sea coastal area	Nantong, Jiangsu	121.44	32.34	19.29		√
	Jimo, Qingdao, Shandong	120.76	36.46	12.64		√
	Yantai, Shandong	121.49	37.56	6.22		√
	Dongying, Shandong	119.27	37.78	17.14		√
	Cangzhou, Hebei	117.81	38.27	6.94		√
	Baoding, Hebei	116.27	38.98	3.97		√
	Qinhuang island, Hebei	119.26	39.44	13.67		√
	Dalian, Liaoning	123.64	39.82	12.57	√		√
				38.22		√
				9.24	√
	Panjin, Liangning 1	122.2	40.71	9	√		√
				9.31	√
	Panjin, Liangning 2	121.65	40.85	4.92		√
		121.21	40.87	2.84	√
		121.82	40.94	9.7		√
Inland Inner Mongolia and Northeastern Provinces	Tongliao, Inner Mongolia	122.16	43.96	3.16		√
		123.25	44.24	6.77	√
	Ulaanbaatar, Inner Mongolia	122.67	44.77	9.8	√
	Baicheng, Jilin	123.71	45.21	9.52	√
	Baicheng, Jilin	122.31	45.47	6.22	√
	Baicheng, Jilin	123.49	45.63	9.99		√	√
		123.81	45.68	4.01	√
		123.71	45.7	7.51	√
	Baicheng, Jilin	123.62	46.08	3.14		√
	Harbin, Heilongjiang	126.39	45.77	4.32	√
	Anda, Heilongjiang	125.8	46.55	11.03		√
	Anda, Heilongjiang	125.49	46.76	5.36	√
Siberia	Tugulo Chumikansky	135.21	54.77	7.91		√
	Near Karalsky, Republic of Khakassia	120.64	55.47	5.46	√
	Kamchatka peninsula	155.97	55.62	4.78	√
	Russian	120.2	57.42	8.67	√
	Russian	135.46	57.57	4.26	√
	Russian	109.71	59.55	2.16	√
	Russian	134.26	60.33	5.84	√
	Russian	129.86	62.47	2.89	√
	Tom Ponsky	136.86	63.22	2.1	√
	Russian	125.96	63.67	3.48	√
	Russian	106.26	64.32	3.02	√
	Russian	103.02	64.35	2.16	√

## Sheet: TS3
Table S3 Data of Whimbrel’s stopover sites from literatures and our study. The duration time in Hangzhou Bay during N1 was not calculated, to eliminate the influence of the tracker installation process.
Number	Regions	Protected level	Population	Individual	Migration time	Longitude	Latitude	Stopover duration (day)	Sites	Data sources
1	East Sea-South Sea coastal area	National	Hangzhou Bay	L103	N	110.85	19.62	3.42	Wenchang, Hainan	This study
2	East Sea-South Sea coastal area	Provincial	RB		S	113.45	22.47	2	Zhongshan, Guangdong	Kuang et al. (2020)
3	East Sea-South Sea coastal area	Unprotected	Hangzhou Bay	632G06	N	120.14	22.97	2.65	Tainan, Taiwan	This study
5	East Sea-South Sea coastal area	National	RB		N	117.68	23.95	10	Zhangzhou, Fujian	Kuang et al. (2020)
4	East Sea-South Sea coastal area	National	Hangzhou Bay	B119	N	117.33	23.72	9.29	Zhangzhou, Fujian	This study
27	Bohai Sea-Yellow Sea coastal area	National	RB		N	117.71	38.49	4	Cangzhou, Hebei	Kuang et al. (2020)
6	East Sea-South Sea coastal area	National	Hangzhou Bay	630G06	N	118.68	24.68	2.15	Quanzhou, Fujian	This study
6	East Sea-South Sea coastal area	National	RB		S	118.66	24.81	24	Quanzhou, Fujian	Kuang et al. (2020)
6	East Sea-South Sea coastal area	National	RB	UD	N	118.67	24.82	13	Quanzhou, Fujian	Kuang et al. (2022)
6	East Sea-South Sea coastal area	National	RB		N	118.68	24.91	13	Quanzhou, Fujian	Kuang et al. (2020)
7	East Sea-South Sea coastal area	National	Hangzhou Bay	647G06	S	118.92	25.26	22.98	Putian, Fujian	This study
30	Bohai Sea-Yellow Sea coastal area	National	RB		S	119.02	39.23	6	Qinhuangdao, Hebei	Kuang et al. (2020)
24	Bohai Sea-Yellow Sea coastal area	National	RB		N	119.08	37.82	19	Dongying, Shandong	Kuang et al. (2020)
24	Bohai Sea-Yellow Sea coastal area	National	RB		S	119.09	37.82	39	Dongying, Shandong	Kuang et al. (2020)
21	Bohai Sea-Yellow Sea coastal area	Unprotected	RB		S	119.23	35.03	36	Lianyungang, Jiangsu	Kuang et al. (2020)
10	East Sea-South Sea coastal area	Unprotected	Hangzhou Bay	632G06	N	120.61	27.59	3.33	Wenzhou, Zhejiang	This study
8	East Sea-South Sea coastal area	Provincial	RB		S	119.53	25.68	27	Fuqing, Fujian	Kuang et al. (2020)
12	East Sea-South Sea coastal area	National	Hangzhou Bay	Q127	N	121.16	28.28	5.8	Yueqing-Xuanmen Bay, Zhejiang	This study
9	East Sea-South Sea coastal area	Provincial	RB		N	119.95	26.77	9	Ningde, Fujian	Kuang et al. (2020)
14	East Sea-South Sea coastal area	National	Hangzhou Bay	多个个体	N	120.97	30.15	224.71	Ningbo, Zhejiang	This study
14	East Sea-South Sea coastal area	National	Hangzhou Bay	多个个体	S	120.97	30.15	83.49	Ningbo, Zhejiang	This study
20	Bohai Sea-Yellow Sea coastal area	National	RB		S	119.96	34.43	29	Yancheng, Jiangsu	Kuang et al. (2020)
16	East Sea-South Sea coastal area	National	Singapore	S746 (168746)*	N	122.03	31.22	10	Pudong, Shanghai	Li et al. (2020)
17	East Sea-South Sea coastal area	National	Hangzhou Bay	L103	S	121.56	31.28	5.1	Pudong, Shanghai	This study
20	Bohai Sea-Yellow Sea coastal area	National	RB		N	119.96	34.44	20	Yancheng, Jiangsu	Kuang et al. (2020)
19	Bohai Sea-Yellow Sea coastal area	Unprotected	Chongming East Beach	E072	N	121.45	32.19	10	Nantong, Jiangsu	Kuang et al. (2022)
19	Bohai Sea-Yellow Sea coastal area	Unprotected	Chongming East Beach	E072	S	121.47	32.19	41	Nantong, Jiangsu	Kuang et al. (2022)
19	Bohai Sea-Yellow Sea coastal area	Unprotected	Hangzhou Bay	637G06	S	121.44	32.34	19.29	Nantong, Jiangsu	This study
3	East Sea-South Sea coastal area	Unprotected	RB		N	120.06	23.07	5	Tainan, Taiwan	Kuang et al. (2020)
10	East Sea-South Sea coastal area	Unprotected	RB		S	120.64	27.57	12	Wenzhou, Zhejiang	Kuang et al. (2020)
10	East Sea-South Sea coastal area	Unprotected	RB		S	120.65	27.56	24	Wenzhou, Zhejiang	Kuang et al. (2020)
22	Bohai Sea-Yellow Sea coastal area	Unprotected	Hangzhou Bay	636G06	S	120.76	36.46	12.64	Jimo, Qingdao, Shandong	This study
23	Bohai Sea-Yellow Sea coastal area	National	Singapore	S133 (36133)*	S	121.55	37.43	25	Yantai, Shandong	Li et al. (2020)
23	Bohai Sea-Yellow Sea coastal area	National	Hangzhou Bay	Q127	S	121.49	37.56	6.22	Yantai, Shandong	This study
24	Bohai Sea-Yellow Sea coastal area	National	Hangzhou Bay	B123	S	119.27	37.78	17.14	Dongying, Shandong	This study
37	Bohai Sea-Yellow Sea coastal area	National	RB		S	120.74	40.57	11	Hulu Island, Liaoning	Kuang et al. (2020)
11	East Sea-South Sea coastal area	Unprotected	RB		N	120.78	27.79	2	Wenzhou, Zhejiang	Kuang et al. (2020)
25	Bohai Sea-Yellow Sea coastal area	National	Chongming East Beach	E066	S	118.65	38.1	36	Dongying, Shandong 2	Kuang et al. (2022)
26	Bohai Sea-Yellow Sea coastal area	National	Singapore	S133 (36133)*	N	117.75	38.17	47	Cangzhou, Hebei	Li et al. (2020)
26	Bohai Sea-Yellow Sea coastal area	National	Hangzhou Bay	630G06	S	117.81	38.27	6.94	Cangzhou, Hebei	This study
18	Bohai Sea-Yellow Sea coastal area	National	RB		N	121.77	31.65	22	Chongming, Shanghai	Kuang et al. (2020)
28	Bohai Sea-Yellow Sea coastal area	Unprotected	Hangzhou Bay	630G06	S	116.27	38.98	3.97	Baoding, Hebei	This study
29	Inland Inner Mongolia and Northeastern Provinces	Unprotected	MPW	AN	N	109.16	39.1	23	Ordos, Inner Mongolia	Kuang et al. (2022)
13	East Sea-South Sea coastal area	Provincial	RB		N	121.81	29.5	10	Ningbo, Zhejiang	Kuang et al. (2020)
31	Bohai Sea-Yellow Sea coastal area	National	MB		N	121.7	39.32	15	Dalian, Liaoning	Kuang et al. (2020)
32	Bohai Sea-Yellow Sea coastal area	National	Hangzhou Bay	637G06	S	119.26	39.44	13.67	Qinhuang Island, Hebei	This study
15	East Sea-South Sea coastal area	National	RB		N	121.97	30.96	2	Pudong, Shanghai	Kuang et al. (2020)
35	Bohai Sea-Yellow Sea coastal area	Unprotected	RB		S	122.26	40.48	7	Yingkou, Liaoning	Kuang et al. (2020)
35	Bohai Sea-Yellow Sea coastal area	National	Hangzhou Bay	638G06	N	123.64	39.82	12.57	Dalian, Liaoning	This study
35	Bohai Sea-Yellow Sea coastal area	National	Hangzhou Bay	B128	S	123.65	39.85	38.22	Dalian, Liaoning	This study
35	Bohai Sea-Yellow Sea coastal area	National	Hangzhou Bay	638G06	N	123.45	39.88	9.24	Dalian, Liaoning	This study
33	Bohai Sea-Yellow Sea coastal area	National	RB		N	122.43	39.48	9	Dalian, Liaoning	Kuang et al. (2020)
41	Inland Inner Mongolia and Northeastern Provinces	Provincial	RB	UD	N	122.49	43.98	13	Tongliao, Inner Mongolia	Kuang et al. (2022)
38	Bohai Sea-Yellow Sea coastal area	National	Hangzhou Bay	632G06	N	122.2	40.71	9	Panjin, Liaoning 1	This study
38	Bohai Sea-Yellow Sea coastal area	National	Hangzhou Bay	632G06	N	122.1	40.8	9.31	Panjin, Liaoning 1	This study
39	Bohai Sea-Yellow Sea coastal area	National	Hangzhou Bay	L103	S	121.65	40.85	4.92	Panjin, Liaoning 2	This study
39	Bohai Sea-Yellow Sea coastal area	Provincial	Chongming East Beach	E066	S	121.39	40.86	3	Panjin, Liaoning 2	Kuang et al. (2022)
39	Bohai Sea-Yellow Sea coastal area	Provincial	Hangzhou Bay	647G06	N	121.21	40.87	2.84	Panjin, Liaoning 2	This study
39	Bohai Sea-Yellow Sea coastal area	National	Hangzhou Bay	L103	S	121.82	40.94	9.7	Panjin, Liaoning 2	This study
40	Inland Inner Mongolia and Northeastern Provinces	Unprotected	Hangzhou Bay	L103	S	122.16	43.96	3.16	Tongliao, Inner Mongolia	This study
34	Bohai Sea-Yellow Sea coastal area	Unprotected	RB		N	123.22	39.69	5	Dalian, Liaoning	Kuang et al. (2020)
42	Inland Inner Mongolia and Northeastern Provinces	Unprotected	RB		N	123.57	44.06	9	Tongliao, Inner Mongolia	Kuang et al. (2020)
43	Inland Inner Mongolia and Northeastern Provinces	Unprotected	Hangzhou Bay	603G06	N	123.25	44.24	6.77	Tongliao, Inner Mongolia	This study
44	Inland Inner Mongolia and Northeastern Provinces	National	Hangzhou Bay	L103	N	122.67	44.77	9.8	Ulancha, Inner Mongolia	This study
45	Inland Inner Mongolia and Northeastern Provinces	Unprotected	Hangzhou Bay	637G06	N	123.71	45.21	9.52	Baicheng, Jilin	This study
46	Inland Inner Mongolia and Northeastern Provinces	National	Singapore	S746 (168746)*	N	125.56	45.38	6	Harbin, Heilongjiang	Li et al. (2020)
47	Inland Inner Mongolia and Northeastern Provinces	Unprotected	Hangzhou Bay	L103	N	122.31	45.47	6.22	Baicheng, Jilin	This study
48	Inland Inner Mongolia and Northeastern Provinces	National	Hangzhou Bay	647G06	S	123.49	45.63	9.99	Baicheng, Jilin	This study
48	Inland Inner Mongolia and Northeastern Provinces	National	Hangzhou Bay	647G06	N	123.81	45.68	4.02	Baicheng, Jilin	This study
48	Inland Inner Mongolia and Northeastern Provinces	National	Hangzhou Bay	647G06	N	123.71	45.7	7.51	Baicheng, Jilin	This study
49	Inland Inner Mongolia and Northeastern Provinces	National	Hangzhou Bay	B128	N	126.39	45.77	4.32	Harbin, Heilongjiang	This study
50	Inland Inner Mongolia and Northeastern Provinces	National	Hangzhou Bay	L103	S	123.62	46.08	3.14	Baicheng, Jilin	This study
51	Inland Inner Mongolia and Northeastern Provinces	National	RB		N	127.81	46.28	9	Harbin, Heilongjiang	Kuang et al. (2020)
52	Inland Inner Mongolia and Northeastern Provinces	Provincial	Hangzhou Bay	636G06	S	125.8	46.55	11.03	Anda, Heilongjiang	This study
52	Inland Inner Mongolia and Northeastern Provinces	Provincial	Hangzhou Bay	636G06	N	125.49	46.76	5.36	Anda, Heilongjiang	This study

## Sheet: TS4-new
Table S4 Information on the re-used stopover sites by the Whimbrel along the coast of China. The information of longitude, latitude and the numbers in the brackets is in Table S4.
N in population columns means recorded in northward migration, and S for southward migration. For Panjin city, the location were 50km away, so were divided into 1 and 2.
Stopover sites	Protected or not	Population defined in ringed sites				Data sources
		Hangzhou Bay	Roebuck Bay	Singapore	Chongming Dong
1 (3) Tainan, Taiwan	Not protected	N	N			This study and Kuang et al. (2020)
2 (6) Quanzhou, Fujian	Protected	N	N+S			This study、Kuang et al. (2020) and Kuang et al. (2020)
3 (10) Longgang, Zhejiang	Not protected	N	S			This study and Kuang et al. (2020)
4 (14) Hangzhou Bay, Zhejiang	Protected	N+S				This study
5 (19) Nantong, Jiangsu	Not protected	S			N+S	This study and Kuang et al. (2022)
6 (20) Yancheng, Jiangsu	Protected		N+S			Kuang et al. (2020)
7 (23) Yantai, Shandong	Protected	S		S		This study and Li et al. (2020)
8 (24) Dongying, Shandong	Protected	S	N+S			This study、Kuang et al. (2020)
9 (26) Cangzhou, Hebei	Protected	S	N	N		This study、Kuang et al. (2020) and Li et al. (2020)
10 (35) Dalian, Liaoning	Protected	N+S	N			This study and Kuang et al. (2020)
11 (38) Panjin, Liaoning 1	Protected	N				This study
12 (39) Panjin, Liaoning 2	Protected	N+S			S	This study and Kuang et al. (2022)
13 (48) Baicheng, Jilin	Protected	N+S				This study

## Sheet: TS5
Table S5 Comparison of the duration time in re-used stopover sites and non-repeatedly used stopover sites.
Ringed sites	Repeated utilized		Un-repeated utilized		P values
	Times	Duration	Times	Duration
Hangzhou Bay	18	9.31	17	6.22	P <0.05
RB	8	18	20	9	P <0.05
All populations	31	12.57	40	9.52	P <0.001
